# Supplementary material for: Knockout Mice for Dyslexia Susceptibility Gene Homologs KIAA0319 and KIAA0319L have Unaffected Neuronal Migration but Display Abnormal Auditory Processing
Source: Cereb Cortex. 2017 Oct 17;27(12):5831–45. doi: 10.1093/cercor/bhx269 (PMC5939205; doi:10.1093/cercor/bhx269)
Supplement: Supplementary Data [file bhx269_supplement.zip]

Archive with 1 entries (1 files):
- Guidi_SuppInfo.pdf
